# Supplementary material for: Transcriptome and Expression Profile Analysis of Highly Resistant and Susceptible Banana Roots Challenged with Fusarium oxysporum f. sp. cubense Tropical Race 4
Source: PLoS One. 2013 Sep 23;8(9):e73945. doi: 10.1371/journal.pone.0073945 (PMC3781162; doi:10.1371/journal.pone.0073945)
Supplement: Table S1 — Primers used in qRT-PCR for validation of differentially expressed genes. (XLS) [file pone.0073945.s001.xls]

## Sheet: Sheet1
	Table S1. Primers used in qRT-PCR for validation of differentially expressed genes
	Genes for qRT-PCR	Primers of the gene for qRT-PCR
	CL9130.Contig2_BXA-1	Sense primer	5’TCAGTTTCCTCCAGTCATACCCC3’
		Antisense primer	5’CGGAAGACCTTGGATTTGTAACT3’
	Unigene15900_BXA-1	Sense primer	5’CACGGAGGAGGGTGAGAAG3’
		Antisense primer	5’TGCCACACACAGCATCGC3’
	Unigene13692_BXA-1	Sense primer	5’CTCCACCACGCCAAGAACG3’
		Antisense primer	5’TTGATTCGGGTGATTGATGG3’
	Unigene14075_BXA-1	Sense primer	5’CGAATCGTGGGAACATTTGGGTA3’
		Antisense primer	5’CCGAGTTGGCAGAGTCGTAGG3’
	Unigene4625_BXA-1	Sense primer	5’ACTTATGAAGGCGAGCACAACC3’
		Antisense primer	5’ACTTGAAGAGGTGGCACAATC3’
	CL629.Contig1_BXA-1	Sense primer	5’ATCATTTCCAAGTCTTCCTCCAC3’
		Antisense primer	5’CGACCTCATTCTCTCGTTTGTATC3’
	CL2138.Contig7_BXA-1	Sense primer	5’TCCTGGGAATCCACCAAAGAC3’
		Antisense primer	5’TTTACTTGCTGCTCCAAACTCTC3’
	Unigene4215_BXA-1	Sense primer	5’AATAAAGCCCGAACCAATCCC3’
		Antisense primer	5’AGTCAATGGATGCGACGACAG3’
