# Supplementary material for: Transcriptome and Expression Profile Analysis of Highly Resistant and Susceptible Banana Roots Challenged with Fusarium oxysporum f. sp. cubense Tropical Race 4
Source: PLoS One. 2013 Sep 23;8(9):e73945. doi: 10.1371/journal.pone.0073945 (PMC3781162; doi:10.1371/journal.pone.0073945)
Supplement: Table S2 — Significantly enriched KEGG pathways in ‘Yueyoukang 1’ and ‘Brazilian’. (XLS) [file pone.0073945.s002.xls]

## Sheet: Sheet1
	Table S2.Significantly enriched KEGG pathways in 'Yueyoukang 1' and 'Brazilian'.
	Significantly enriched KEGG pathways in 'Yueyoukang 1'
	Pathway		0.5 DPI			1 DPI			3 DPI			5 DPI			10 DPI
			the number of up-regulated DEGs	the number of down-regulated DEGs	Qvalue	the number of up-regulated DEGs	the number of down-regulated DEGs	Qvalue	the number of up-regulated DEGs	the number of down-regulated DEGs	Qvalue	the number of up-regulated DEGs	the number of down-regulated DEGs	Qvalue	the number of up-regulated DEGs	the number of down-regulated DEGs	Qvalue
	Metabolic pathways		92	264	6.2117e-07	105	246	2.54484e-07	79	260	6.9684e-07	134	109	4.00443e-05	169	115	1.5267e-07
	Phenylalanine metabolism		7	23	3.00542e-05	6	21	0.000333267	5	27	3.6629e-06	8	13	0.000409389	14	17	4.24467e-08
	Biosynthesis of secondary metabolites		42	100	0.000104602	48	100	2.31296e-06	30	114	8.2404e-05	63	41	7.11257e-05	61	43	0.0050393
	Ribosome		33	16	0.000104602	24	21	0.000920223	10	37	0.000495036	--	--	--	--	--	--
	RNA polymerase		8	26	0.000195288	7	25	0.000920223	4	25	0.0100529	--	--	--	--	--	--
	Purine metabolism		14	36	0.000195288	15	32	0.00173574	10	35	0.0100529	--	--	--	--	--	--
	Pyrimidine metabolism		12	33	0.000634261	9	31	0.00853846	--	--	--	--	--	--	--	--	--
	Phenylpropanoid biosynthesis		8	26	0.00440372	7	24	0.0188797	6	31	0.000721994	15	16	7.11257e-05	18	19	1.51873e-06
	Stilbenoid, diarylheptanoid and gingerol biosynthesis		4	14	0.0323688	5	12	0.0352793	--	--	--	10	4	0.0257816		--	--
	Flavonoid biosynthesis		4	13	0.0323688	5	11	0.0352793	--	--	--	--	--		10	4	0.0346338
	RNA transport		16	79	0.0435716	22	77	0.00673485	24	85	0.000495036	45	30	0.00304531	49	40	0.000138529
	Synthesis and degradation of ketone bodies		1	3	0.0435716	--	--	--	--	--	--	--	--	--	--	--	--
	Oxidative phosphorylation		7	19	0.0476506	8	17	0.043213	--	--	--	--	--	--	--	--	--
	Glycolysis / Gluconeogenesis		--	--	--	11	16	0.00480321	--	--	--	--	--	--	--	--	--
	Limonene and pinene degradation		--	--	--	5	10	0.0265772	--	--	--	--	--	--	--	--	--
	Endocytosis		--	--	--	24	84	0.0334919	--	--	--	47	34	0.0150195	66	42	4.24042e-06
	Amino sugar and nucleotide sugar metabolism		--	--	--	6	20	0.0346757	--	--	--	--	--	--	12	11	0.0175658
	mRNA surveillance pathway		--	--	--	18	56	0.0346757	--	--	--	--	--	--	38	27	0.00631626
	Regulation of autophagy		--	--	--	4	11	0.0352793	--	--	--	--	--	--	--	--	--
	SNARE interactions in vesicular transport		--	--	--	4	6	0.0372889	--	--	--	--	--	--	--	--	--
	Isoquinoline alkaloid biosynthesis		--	--	--	2	4	0.043213	--	--	--	--	--	--	--	--	--
	Ether lipid metabolism		--	--	--	20	73	0.0450345	--	--	--	46	29	0.00530478	63	40	1.5267e-07
	Ascorbate and aldarate metabolism		--	--	--	5	8	0.0452118	--	--	--	--	--	--	--	--	--
	Glycerophospholipid metabolism		--	--	--	--	--	--	--	--	--	47	32	0.0102163	65	45	1.5267e-07
	Tyrosine metabolism		--	--	--	--	--	--	--	--	--	4	4	0.0454455	--	--	--
	Starch and sucrose metabolism		--	--	--	--	--	--	--	--	--	--	--	--	18	12	0.0426021
	Significantly enriched KEGG pathways in 'Brazilian'
	Pathway		0.5 DPI			1 DPI			3 DPI			5 DPI			10 DPI
			the number of up-regulated DEGs	the number of down-regulated DEGs	Qvalue	the number of up-regulated DEGs	the number of down-regulated DEGs	Qvalue	the number of up-regulated DEGs	the number of down-regulated DEGs	Qvalue	the number of up-regulated DEGs	the number of down-regulated DEGs	Qvalue	the number of up-regulated DEGs	the number of down-regulated DEGs	Qvalue
	Metabolic pathways		70	42	0.00558606	72	94	0.00385806	74	80	0.000158256	181	127	3.38947e-05	216	126	1.50617e-13
	Phenylpropanoid biosynthesis		6	9	0.0152488	9	11	0.0076032	12	13	1.45232e-05	17	15	0.00262238	29	16	6.51687e-09
	RNA transport		24	13	0.0276478	--	--	--	--	--	--	56	46	7.01833e-05	62	27	0.00584388
	Phenylalanine metabolism		6	4	0.0342614	8	7	0.00701988	5	11	0.000234544	12	11	0.00209675	23	15	1.17268e-11
	Biosynthesis of secondary metabolites		31	14	0.0342614	--	--	--	30	31	0.0106754	71	46	0.00399704	90	46	1.65453e-07
	Ribosome		--	--	--	18	7	0.00701988	19	8	0.000158256	--	--	--	--	--	--
	Flavonoid biosynthesis		--	--	--	--	--	--	11	3	0.000158256	--	--	--	--	--	--
	RNA polymerase		--	--	--	--	--	--	6	9	0.0210294	--	--	--	--	--	--
	Glycerophospholipid metabolism		--	--	--	--	--	--	26	25	0.0231631	61	50	7.92432e-05	73	46	1.65453e-07
	Ether lipid metabolism		--	--	--	--	--	--	22	24	0.0420581	57	47	7.01833e-05	67	44	1.65453e-07
	Steroid biosynthesis		--	--	--	--	--	--	--	--	--	11	1	0.00355135	--	--	--
	Endocytosis		--	--	--	--	--	--	--	--	--	56	49	0.00399704	71	45	9.31397e-06
	Ascorbate and aldarate metabolism		--	--	--	--	--	--	--	--	--	--	--	--	10	3	0.0377919
