# Supplementary material for: Transcriptome and Expression Profile Analysis of Highly Resistant and Susceptible Banana Roots Challenged with Fusarium oxysporum f. sp. cubense Tropical Race 4
Source: PLoS One. 2013 Sep 23;8(9):e73945. doi: 10.1371/journal.pone.0073945 (PMC3781162; doi:10.1371/journal.pone.0073945)
Supplement: Table S3 — The first ten top enriched pathways in ‘Yueyoukang 1’. (XLS) [file pone.0073945.s003.xls]

## Sheet: 12h
	Table S3. The first ten top enriched pathways in 'Yueyoukang 1'
	time points	Pathway	the number of DEGs	Qvalue	Pathway ID	the number of up-regulated DEGs	the number of down-regulated DEGs
	0.5 DPI	Metabolic pathways	356	6.2117e-07	ko01100	92	264
	0.5 DPI	Biosynthesis of secondary metabolites	142	0.000104602	ko01110	42	100
	0.5 DPI	Endocytosis	105	0.100003	ko04144	15	90
	0.5 DPI	RNA transport	95	0.0435716	ko03013	16	79
	0.5 DPI	Glycerophospholipid metabolism	94	0.25775	ko00564	13	81
	0.5 DPI	Ether lipid metabolism	91	0.128267	ko00565	12	79
	0.5 DPI	mRNA surveillance pathway	66	0.25775	ko03015	12	54
	0.5 DPI	Plant hormone signal transduction	58	0.999996	ko04075	18	40
	0.5 DPI	Purine metabolism	51	0.000195288	ko00230	14	36
	0.5 DPI	Ribosome	49	0.000104602	ko03010	33	16
	time points	Pathway	the number of DEGs	Qvalue	Pathway ID	the number of up-regulated DEGs	the number of down-regulated DEGs
	1 DPI	Metabolic pathways	351	2.54484e-07	ko01100	105	246
	1 DPI	Biosynthesis of secondary metabolites	148	2.31296e-06	ko01110	48	100
	1 DPI	Endocytosis	108	0.0334919	ko04144	24	84
	1 DPI	RNA transport	99	0.00673485	ko03013	22	77
	1 DPI	Glycerophospholipid metabolism	99	0.0665544	ko00564	23	76
	1 DPI	Ether lipid metabolism	93	0.0450345	ko00565	20	73
	1 DPI	mRNA surveillance pathway	74	0.0346757	ko03015	18	56
	1 DPI	Plant-pathogen interaction	61	0.999451	ko04626	19	42
	1 DPI	Plant hormone signal transduction	59	0.999451	ko04075	20	39
	1 DPI	Purine metabolism	47	0.00173574	ko00230	15	32
	time points	Pathway	the number of DEGs	Qvalue	Pathway ID	the number of up-regulated DEGs	the number of down-regulated DEGs
	3 DPI	Metabolic pathways	359	6.9684e-07	ko01100	79	260
	3 DPI	Biosynthesis of secondary metabolites	144	8.2404e-05	ko01110	30	114
	3 DPI	Endocytosis	109	0.0573343	ko04144	24	85
	3 DPI	RNA transport	109	0.000495036	ko03013	24	85
	3 DPI	Glycerophospholipid metabolism	105	0.0573343	ko00564	24	81
	3 DPI	Ether lipid metabolism	97	0.0573343	ko00565	24	73
	3 DPI	mRNA surveillance pathway	70	0.149509	ko03015	19	51
	3 DPI	Plant hormone signal transduction	62	0.999958	ko04075	21	41
	3 DPI	Plant-pathogen interaction	57	0.999958	ko04626	17	40
	3 DPI	Ribosome	47	0.000495036	ko03010	10	37
	time points	Pathway	the number of DEGs	Qvalue	Pathway ID	the number of up-regulated DEGs	the number of down-regulated DEGs
	5 DPI	Metabolic pathways	243	4.00443e-05	ko01100	134	109
	5 DPI	Biosynthesis of secondary metabolites	104	7.11257e-05	ko01110	63	41
	5 DPI	Endocytosis	81	0.0150195	ko04144	47	34
	5 DPI	Glycerophospholipid metabolism	79	0.0102163	ko00564	47	32
	5 DPI	RNA transport	75	0.00304531	ko03013	45	30
	5 DPI	Ether lipid metabolism	75	0.00530478	ko00565	46	29
	5 DPI	Plant-pathogen interaction	46	0.984909	ko04626	24	22
	5 DPI	mRNA surveillance pathway	43	0.450602	ko03015	27	16
	5 DPI	Plant hormone signal transduction	43	0.993561	ko04075	20	23
	5 DPI	Phenylpropanoid biosynthesis	31	7.11257e-05	ko00940	15	16
	time points	Pathway	the number of DEGs	Qvalue	Pathway ID	the number of up-regulated DEGs	the number of down-regulated DEGs
	10 DPI	Metabolic pathways	284	1.5267e-07	ko01100	169	115
	10 DPI	Glycerophospholipid metabolism	110	1.5267e-07	ko00564	65	45
	10 DPI	Endocytosis	108	4.24042e-06	ko04144	66	42
	10 DPI	Biosynthesis of secondary metabolites	104	0.0050393	ko01110	61	43
	10 DPI	Ether lipid metabolism	103	1.5267e-07	ko00565	63	40
	10 DPI	RNA transport	89	0.000138529	ko03013	49	40
	10 DPI	mRNA surveillance pathway	65	0.00631626	ko03015	38	27
	10 DPI	Plant hormone signal transduction	58	0.989772	ko04075	34	24
	10 DPI	Plant-pathogen interaction	57	0.988673	ko04626	35	22
	10 DPI	Phenylpropanoid biosynthesis	37	1.51873e-06	ko00940	18	19
