# Supplementary material for: Transcriptome and Expression Profile Analysis of Highly Resistant and Susceptible Banana Roots Challenged with Fusarium oxysporum f. sp. cubense Tropical Race 4
Source: PLoS One. 2013 Sep 23;8(9):e73945. doi: 10.1371/journal.pone.0073945 (PMC3781162; doi:10.1371/journal.pone.0073945)
Supplement: Table S4 — The first ten top enriched pathways in ‘Brazilian’. (XLS) [file pone.0073945.s004.xls]

## Sheet: 12
	Table S4. The first ten top enriched pathways in 'Brazilian'
	time points	Pathway	the number of DEGs	Qvalue	Pathway ID	the number of up-regulated DEGs	the number of down-regulated DEGs
	0.5 DPI	Metabolic pathways	112	0.00558606	ko01100	70	42
	0.5 DPI	Biosynthesis of secondary metabolites	45	0.0342614	ko01110	31	14
	0.5 DPI	RNA transport	37	0.0276478	ko03013	24	13
	0.5 DPI	Endocytosis	37	0.192506	ko04144	16	21
	0.5 DPI	Ether lipid metabolism	30	0.346889	ko00565	12	18
	0.5 DPI	Glycerophospholipid metabolism	30	0.466538	ko00564	12	13
	0.5 DPI	mRNA surveillance pathway	23	0.346889	ko03015	14	9
	0.5 DPI	Phenylpropanoid biosynthesis	15	0.0152488	ko00940	6	9
	0.5 DPI	Plant-pathogen interaction	14	0.999253	ko04626	12	2
	0.5 DPI	Purine metabolism	13	0.346889	ko00230	5	8
	time points	Pathway	the number of DEGs	Qvalue	Pathway ID	the number of up-regulated DEGs	the number of down-regulated DEGs
	1 DPI	Metabolic pathways	166	0.00385806	ko01100	72	94
	1 DPI	Biosynthesis of secondary metabolites	62	0.0637283	ko01110	30	32
	1 DPI	RNA transport	47	0.105205	ko03013	17	30
	1 DPI	Endocytosis	46	0.517444	ko04144	13	33
	1 DPI	Glycerophospholipid metabolism	44	0.517444	ko00564	13	31
	1 DPI	Ether lipid metabolism	43	0.347052	ko00565	13	30
	1 DPI	mRNA surveillance pathway	34	0.31299	ko03015	14	20
	1 DPI	Ribosome	25	0.00701988	ko03010	18	7
	1 DPI	Protein processing in endoplasmic reticulum	24	0.0637283	ko04141	9	15
	1 DPI	Plant-pathogen interaction	23	0.999749	ko04626	7	16
	time points	Pathway	the number of DEGs	Qvalue	Pathway ID	the number of up-regulated DEGs	the number of down-regulated DEGs
	3 DPI	Metabolic pathways	154	0.000158256	ko01100	74	80
	3 DPI	Biosynthesis of secondary metabolites	61	0.0106754	ko01110	30	31
	3 DPI	Glycerophospholipid metabolism	51	0.0231631	ko00564	26	25
	3 DPI	Endocytosis	46	0.193161	ko04144	15	31
	3 DPI	Ether lipid metabolism	46	0.0420581	ko00565	22	24
	3 DPI	RNA transport	41	0.14988	ko03013	15	36
	3 DPI	mRNA surveillance pathway	30	0.304626	ko03015	10	20
	3 DPI	Ribosome	27	0.000158256	ko03010	19	8
	3 DPI	Plant hormone signal transduction	25	0.987769	ko04075	10	15
	3 DPI	Phenylpropanoid biosynthesis	25	1.45232e-05	ko00940	12	13
	time points	Pathway	the number of DEGs	Qvalue	Pathway ID	the number of up-regulated DEGs	the number of down-regulated DEGs
	5 DPI	Metabolic pathways	308	3.38947e-05	ko01100	181	127
	5 DPI	Biosynthesis of secondary metabolites	117	0.00399704	ko01110	71	46
	5 DPI	Glycerophospholipid metabolism	111	7.92432e-05	ko00564	61	50
	5 DPI	Endocytosis	105	0.00399704	ko04144	56	49
	5 DPI	Ether lipid metabolism	104	7.01833e-05	ko00565	57	47
	5 DPI	RNA transport	102	7.01833e-05	ko03013	56	46
	5 DPI	mRNA surveillance pathway	62	0.235804	ko03015	37	25
	5 DPI	Plant-pathogen interaction	57	0.999535	ko04626	33	22
	5 DPI	Plant hormone signal transduction	54	0.999535	ko04075	31	23
	5 DPI	Ribosome	34	0.109979	ko03010	28	6
	time points	Pathway	the number of DEGs	Qvalue	Pathway ID	the number of up-regulated DEGs	the number of down-regulated DEGs
	10 DPI	Metabolic pathways	342	1.50617e-13	ko01100	216	126
	10 DPI	Biosynthesis of secondary metabolites	136	1.65453e-07	ko01110	90	46
	10 DPI	Glycerophospholipid metabolism	119	1.65453e-07	ko00564	73	46
	10 DPI	Endocytosis	116	9.31397e-06	ko04144	71	45
	10 DPI	Ether lipid metabolism	111	1.65453e-07	ko00565	67	44
	10 DPI	RNA transport	89	0.00584388	ko03013	62	27
	10 DPI	mRNA surveillance pathway	58	0.313207	ko03015	42	16
	10 DPI	Plant-pathogen interaction	55	0.99938	ko04626	32	23
	10 DPI	Plant hormone signal transduction	52	0.99938	ko04075	36	16
	10 DPI	Phenylpropanoid biosynthesis	45	6.51687e-09	ko00940	29	16
