# Supplementary material for: Transcriptome and Expression Profile Analysis of Highly Resistant and Susceptible Banana Roots Challenged with Fusarium oxysporum f. sp. cubense Tropical Race 4
Source: PLoS One. 2013 Sep 23;8(9):e73945. doi: 10.1371/journal.pone.0073945 (PMC3781162; doi:10.1371/journal.pone.0073945)
Supplement: Table S5 — Verification of DGE analysis results by qRT-PCR. (XLS) [file pone.0073945.s005.xls]

## Sheet: Sheet1
	Table S5. Verification of DGE analysis results by qRT-PCR.
	Gene	Gene annotation	Method	log2Ratio
				Yueyoukang 1					Brazilian
				12 DPI	24 DPI	3 DPI	5 DPI	10 DPI	12 DPI	24 DPI	3 DPI	5 DPI	10 DPI
	CL9130.Contig2_BXA-1	CEBiP	DGE analysis	0.94	1.2	0.19	0.75	0.57	-1.65	-1.98	-0.07	-0.1	0.08
			qRT-PCR	0.36	1.56	-0.06	0.69	-0.24	-1.64	-1.73	0.12	-0.23	-0.09
	Unigene15900_BXA-1	CERK1	DGE analysis	-2.31	-1.66	-0.3	-0.7	1.01	1.2	-0.05	1.16	-0.36	1.19
			qRT-PCR	-2.06	-2.4	-2.4	-2.74	-1.64	1.44	0.26	1.27	2.09	0.69
	Unigene13692_BXA-1	Rboh	DGE analysis	-3.1	-5.4	-2.7	1.3	1	1.1	-1.3	1.4	3.2	2.3
			qRT-PCR	-2.37	-2.69	-1.78	0.78	-0.27	0.59	-0.63	0.82	2.13	2.04
	Unigene14075_BXA-1	PBS1	DGE analysis	-0.31	2.54	0.77	2.71	2.64	0.79	1.34	0.02	2.07	0.72
			qRT-PCR	0.7	2.3	-0.34	1.68	1.29	0.48	0.92	0.66	1.1	-0.34
	Unigene4625_BXA-1	WRKY22	DGE analysis	1.91	1.71	1.6	0.16	-0.45	0.03	0.05	-0.1	0.03	-1.02
			qRT-PCR	1.47	1.34	1.17	-0.62	-0.86	-0.15	0.31	0.98	0.07	-1.2
	CL629.Contig1_BXA-1	PR-1	DGE analysis	3.23	2.97	3.42	-1	-1.03	-1.22	-0.1	-3.95	-3.12	-0.73
			qRT-PCR	2.52	1.46	1.85	-0.76	0.18	0.51	0.04	-1.19	-0.16	0.41
	CL2138.Contig7_BXA-1	MYC2	DGE analysis	0.88	-0.38	-0.28	0.67	-0.13	0.54	0.6	-0.12	1.05	-0.01
			qRT-PCR	0.65	0.53	0.31	0.29	-0.46	0.14	1.57	0.5	2.41	-0.27
	Unigene4215_BXA-1	CCoAM	DGE analysis	0.69	0.57	0.26	1.67	1.58	1.42	1.66	0.12	1.38	1.04
			qRT-PCR	0.12	0.36	-0.11	1.23	1.07	2.59	2.39	-0.06	1.7	1.19
	Significant difference (FDR<0.001 and fold change (log2Ratio) >= 1) in relative level is shown in bold
