# Supplementary material for: Transcriptome and Expression Profile Analysis of Highly Resistant and Susceptible Banana Roots Challenged with Fusarium oxysporum f. sp. cubense Tropical Race 4
Source: PLoS One. 2013 Sep 23;8(9):e73945. doi: 10.1371/journal.pone.0073945 (PMC3781162; doi:10.1371/journal.pone.0073945)
Supplement: Table S6 — Differentially expressed genes related to plant resistance. (XLS) [file pone.0073945.s006.xls]

## Sheet: Sheet1
	Table S6. Differentially expressed genes related to plant resistance.
	Gene	Annotation Type	Discription	Hit Number	Cultivars	Fold Change (log2Ratio)
						12 DPI	24 DPI	3 DPI	5 DPI	10 DPI
	CEBiP
	CL9130.Contig2_BXA-1	Nr	lysM domain-containing GPI-anchored protein 1 [Vitis vinifera]	gi|225459538|ref|XP_002285848.1|	Yueyoukang 1	0.94	1.2	0.19	0.75	0.57
					Brazilian	-1.65	-1.98	-0.07	-0.1	0.08
	CL9130.Contig3_BXA-1	Swissprot	LysM domain-containing GPI-anchored protein 1 [Arabidopsis thaliana]	gi|38258218|sp|Q93ZH0|	Yueyoukang 1	1.17	1.43	1.12	1.02	0.1
					Brazilian	-1.08	-0.55	0.36	0.4	0.4
	Unigene12503_BXA-1	Swissprot	Chitin elicitor-binding protein [Oryza sativa subsp. Japonica]	gi|75244901|sp|Q8H8C7|	Yueyoukang 1	-3.14	-10.58	-4.47	1.52	0.58
					Brazilian	0.09	-0.97	-0.65	3.71	2.92
	CERK1
	Unigene15900_BXA-1	Swissprot	chitin elicitor receptor kinase 1 [Oryza sativa Japonica Group]	gi|442580922|sp|D7UPN3.1|	Yueyoukang 1	-2.31	-1.66	-0.3	-0.7	1.01
					Brazilian	1.2	-0.05	1.16	-0.36	1.19
	CL7421.Contig1_BXA-1	Nr	L-type lectin-domain containing receptor kinase VII.1 [Vitis vinifera]	gi|359496168|ref|XP_002270216.2|	Yueyoukang 1	-3.73	-9.19	-1.66	-0.86	0.79
					Brazilian	-1.04	-0.85	-7.88	-1.77	0.56
	CL5651.Contig1_BXA-1	Swissprot	Chitin elicitor receptor kinase 1 [Arabidopsis thaliana]	gi|442580921|sp|A8R7E6.1|	Yueyoukang 1	-2.88	-1.85	-8.34	-0.75	-0.36
					Brazilian	1.08	1.33	1.34	1.42	3.01
	Unigene3788_BXA-1	Swissprot	Chitin elicitor receptor kinase 1 [Arabidopsis thaliana]	gi|442580921|sp|A8R7E6.1|	Yueyoukang 1	-1.99	-8.43	-0.58	-1.42	-1.23
					Brazilian	0.1	-6.41	0.36	0.93	1.2
	BAK1
	Unigene15980_BXA-1	Swissprot	Brassinosteroid insensitive1-associated receptor kinase 1 [Arabidopsis thaliana]	gi|29427920|sp|Q94F62.2|	Yueyoukang 1	6.44	8.88	8.69	6.43	8.56
					Brazilian	-7.73	-0.29	0.88	-1.2	0.79
	CL9241.Contig1_BXA-1	Swissprot	Brassinosteroid insensitive1-associated receptor kinase 1 [Arabidopsis thaliana]	gi|29427920|sp|Q94F62.2|	Yueyoukang 1	0.6	1.44	1.36	0.79	0.72
					Brazilian	-0.53	-0.16	-0.09	0.34	-0.07
	Unigene5738_BXA-1	Swissprot	BAK1-like protein [Arabidopsis thaliana]	gi|254814126|sp|Q9SKG5.2|	Yueyoukang 1	0.84	1.57	1.17	0.59	-0.04
					Brazilian	0.46	-0.73	1.45	-1.94	-0.93
	Unigene7781_BXA-1	Swissprot	Brassinosteroid insensitive1-associated receptor kinase 1 [Arabidopsis thaliana]	gi|29427920|sp|Q94F62.2|	Yueyoukang 1	0.21	1.06	-0.12	-0.71	0.86
					Brazilian	-0.22	-1.47	0.9	-1.67	0.31
	Unigene21389_BXA-1	Swissprot	Brassinosteroid insensitive1-associated receptor kinase 1 [Arabidopsis thaliana]	gi|29427920|sp|Q94F62.2|	Yueyoukang 1	1.85	1.33	3.37	1.94	2.24
					Brazilian	0.09	-0.8	-0.01	0.11	1.02
	Unigene7874_BXA-1	Swissprot	Brassinosteroid insensitive1-associated receptor kinase 1 [Arabidopsis thaliana]	gi|29427920|sp|Q94F62.2|	Yueyoukang 1	0.57	0.86	1.38	1.34	0.7
					Brazilian	0.21	0.29	0.79	0.54	0.1
	Unigene21858_BXA-1	Swissprot	Brassinosteroid insensitive1-associated receptor kinase 1 [Arabidopsis thaliana]	gi|29427920|sp|Q94F62.2|	Yueyoukang 1	1.18	0.75	-0.59	2.94	1.35
					Brazilian	0.68	2.03	1.2	3.9	1.83
	Unigene9535_BXA-1	Swissprot	Brassinosteroid insensitive1-associated receptor kinase 1 [Arabidopsis thaliana]	gi|29427920|sp|Q94F62.2|	Yueyoukang 1	1.23	1.05	0.96	2.26	0.95
					Brazilian	0.5	-1.83	-0.33	1.11	-0.15
	CL6190.Contig5_BXA-1	Swissprot	Protein BAK1-like 1 [Arabidopsis thaliana]	gi|254814126|sp|Q9SKG5.2|	Yueyoukang 1	-2.28	-1.99	-2.79	1.78	0.93
					Brazilian	-0.09	-1.35	-1.03	1.49	1.63
	CL1441.Contig11_BXA-1	Swissprot	Brassinosteroid insensitive1-associated receptor kinase 1 [Arabidopsis thaliana]	gi|29427920|sp|Q94F62.2|	Yueyoukang 1	1.33	0.22	1.55	0.45	2.77
					Brazilian	0.48	-1.39	1.28	0.12	1.15
	FLS2
	CL1173.Contig1_BXA-1	KEGG	LRR receptor-like serine/threonine-protein kinase FLS2 [Vitis vinifera]	gi|359483612|vvi:100253808	Yueyoukang 1	-2.1	-2.25	-2.57	-1.81	-2.26
					Brazilian	1.39	1.1	-0.76	-0.44	-0.51
	Unigene9584_BXA-1	KEGG	LRR receptor-like serine/threonine-protein kinase FLS2 [Ricinus communis]	gi|255557385|rcu:RCOM_0633880	Yueyoukang 1	-1.49	-2.3	-1.58	2.45	0.5
					Brazilian	0.77	-1.32	2.61	4.42	4.17
	CL8233.Contig1_BXA-1	Swissprot	LRR receptor-like serine/threonine-protein kinase FLS2 [Arabidopsis thaliana]	gi|75262640|sp|Q9FL28.1|	Yueyoukang 1	-0.69	-1.8	-1.86	0.41	0.08
					Brazilian	-0.25	-0.26	-0.77	0.23	0.17
	Unigene13075_BXA-1	KEGG	FLS2	-	Yueyoukang 1	-0.03	-0.29	-2.08	-0.56	-0.45
					Brazilian	0.2	0.36	0.43	1.02	1.59
	CL8943.Contig1_BXA-1	KEGG	FLS2	-	Yueyoukang 1	-0.21	-0.28	-1.09	-0.02	-0.41
					Brazilian	0.58	0.45	0.35	0.72	0.17
	CL6801.Contig1_BXA-1	Swissprot	LRR receptor-like serine/threonine-protein kinase FLS2 [Arabidopsis thaliana]	gi|75262640|sp|Q9FL28.1|	Yueyoukang 1	0.01	-7.75	0.58	3.28	2.83
					Brazilian	0.67	0.76	1.15	3.62	4.66
	CNGC
	Unigene5993_BXA-1	Nt	cyclic nucleotide-gated ion channel [Brachypodium distachyon]	gi|357141130|ref|XM_003572050.1|	Yueyoukang 1	0.57	0.84	0.99	0.43	0.12
					Brazilian	0.01	-1.13	-0.86	-0.15	-0.81
	Unigene46925_BXA-1	Nt	cyclic nucleotide-gated ion channel 4 [Brachypodium distachyon]	gi|357131103|ref|XM_003567134.1|	Yueyoukang 1	-0.11	-1.33	-8.13	-0.13	-1.16
					Brazilian	1.51	-0.57	-6	2.78	3.48
	CL11226.Contig4_BXA-1	Nt	probable cyclic nucleotide-gated ion channel [Glycine max]	gi|356543299|ref|XM_003540052.1|	Yueyoukang 1	0.29	0.02	-0.68	-0.76	-1.01
					Brazilian	0.01	0.17	0.07	-0.38	0.09
	Rboh
	Unigene13692_BXA-1	Nt	respiratory burst oxidase homolog protein A-like mRNA [Brachypodium distachyon]	gi|357131324|ref|XM_003567241.1|	Yueyoukang 1	-3.1	-5.4	-2.7	1.3	1
					Brazilian	1.1	-1.3	1.4	3.2	2.3
	RPM1
	CL7653.Contig3_BXA-1	KEGG	RPM1	-	Yueyoukang 1	3.7	2.6	2.1	1.5	1.9
					Brazilian	-1.1	1.2	1	-1.8	1.1
	CL11347.Contig1_BXA-1	Swissprot	Disease resistance protein RPM1 [Arabidopsis thaliana]	gi|29839510|sp|Q39214.1|	Yueyoukang 1	2.8	-1.3	10.9	6	13.4
					Brazilian	-1	-2.3	3	6.7	6.1
	Unigene994_BXA-1	Swissprot	Disease resistance protein RPM1 [Arabidopsis thaliana]	gi|29839510|sp|Q39214.1|	Yueyoukang 1	-2.3	-2.3	1.2	8.5	12
					Brazilian	1.9	1.3	-1.3	1.4	3.1
	PBS1
	Unigene22999_BXA-1	KEGG	serine/threonine-protein kinase PBS1 [Oryza sativa japonica]	gi|115446327|osa:4329463	Yueyoukang 1	2.75	2.86	1.31	0.4	-0.04
					Brazilian	-1.49	-0.56	-0.75	-5	-1.24
	Unigene14075_BXA-1	KEGG	serine/threonine-protein kinase PBS1 [Sorghum bicolor]	gi|242061746|sbi:SORBI_04g020990	Yueyoukang 1	-0.31	2.54	0.77	2.71	2.64
					Brazilian	0.79	1.34	0.02	2.07	0.72
	CL12529.Contig3_BXA-1	Swissprot	Serine/threonine-protein kinase PBS1 [Arabidopsis thaliana]	gi|45477166|sp|Q9FE20.1|	Yueyoukang 1	1.81	2.37	-0.18	2.35	0.83
					Brazilian	-0.65	0.36	-0.07	2.23	1.32
	Unigene7781_BXA-1	KEGG	serine/threonine-protein kinase PBS1 [Sorghum bicolor]	gi|242061746|sbi:SORBI_04g020990	Yueyoukang 1	0.21	1.06	-0.12	-0.71	0.86
					Brazilian	-0.22	-1.47	0.9	-1.67	0.31
	CL2738.Contig1_BXA-1	KEGG	serine/threonine-protein kinase PBS1 [Oryza sativa japonica]	gi|115446327|osa:4329463	Yueyoukang 1	-5.43	0.64	0.1	3.95	3.61
					Brazilian	-5.43	-5.43	0.03	3.1	2.33
	RIN4
	Unigene4893_BXA-1	Nr	RPM1-interacting protein 4-like [Brachypodium distachyon]	gi|357142007|ref|XP_003572426.1|	Yueyoukang 1	-2.21	-1.55	-1.52	-2.08	-0.79
					Brazilian	0.01	-0.52	-1.55	-2.11	-1.39
	WRKY22
	Unigene4625_BXA-1	Nt	Transcription factor (WRKY22) [Glycine max ]	gi|351725432|ref|NM_001250675.1|	Yueyoukang 1	1.91	1.71	1.6	0.16	-0.45
					Brazilian	0.03	0.05	-0.1	0.03	-1.02
	Unigene6106_BXA-1	KEGG	WRKY transcription factor 22 [Ricinus communis]	gi|255541712|rcu:RCOM_1616660	Yueyoukang 1	1.02	1.06	2.49	1.32	2.14
					Brazilian	-0.29	-0.91	0.16	1.24	1.64
	CL1331.Contig4_BXA-1	KEGG	WRKY transcription factor 22 [Ricinus communis]	gi|255541712|rcu:RCOM_1616660	Yueyoukang 1	-1.44	-2.22	1.33	0.44	2.17
					Brazilian	1.22	0.15	3.12	3.59	3.94
	Unigene3860_BXA-1	KEGG	WRKY transcription factor 22 [Ricinus communis]	gi|255541712|rcu:RCOM_1616660	Yueyoukang 1	1.22	1.05	1.29	1.42	1.81
					Brazilian	0.4	0.02	-0.18	0.84	0.12
	WRKY33
	CL2657.Contig2_BXA-1	KEGG	WRKY transcription factor 33 [Populus trichocarpa]	gi|224140533|pop:POPTR_577093	Yueyoukang 1	1.76	1.43	1.86	0.3	-0.39
					Brazilian	-0.6	-0.99	-1.44	-1.15	-1.83
	Unigene18180_BXA-1	KEGG	WRKY transcription factor 33 [Ricinus communis]	gi|255585212|rcu:RCOM_0664190	Yueyoukang 1	1.54	0.1	0.43	0.46	0.12
					Brazilian	-0.55	-0.71	-0.37	0.66	-1.52
	CL12390.Contig2_BXA-1	KEGG	WRKY transcription factor 33 [Zea mays]	gi|226502518|zma:100281160	Yueyoukang 1	0.69	0.67	1.19	-1.37	-1.08
					Brazilian	-0.06	-0.11	-1.74	-1.52	-1.29
	Unigene2498_BXA-1	Nr	PREDICTED: probable WRKY transcription factor 33 [Glycine max]	gi|357125666|ref|XM_003564464.1|	Yueyoukang 1	0.92	0.67	1.01	0.32	0.52
					Brazilian	0.56	0.47	-0.03	0.68	-0.29
	Unigene9193_BXA-1	KEGG	WRKY transcription factor 33 [Vitis vinifera]	gi|225434421|vvi:100243352	Yueyoukang 1	-0.99	1.26	0.35	2.37	2.73
					Brazilian	0.34	-0.07	-1.16	0.29	1.11
	Unigene5755_BXA-1	KEGG	WRKY transcription factor 33 [Sorghum bicolor]	gi|242054839|sbi:SORBI_03g038510	Yueyoukang 1	1.15	1.08	1.07	-0.05	2.26
					Brazilian	0.38	-0.27	0.08	1	1.2
	Unigene18540_BXA-1	Swissprot	Probable WRKY transcription factor 33 [Arabidopsis thaliana]	gi|148887455|sp|Q8S8P5|	Yueyoukang 1	-0.25	0.47	1.2	0.57	3.1
					Brazilian	0.93	-1.31	1.51	3.62	3.94
	DREB protein
	Unigene35232_BXA-1	Swissprot	Dehydration-responsive element-binding protein [Oryza sativa subsp. Japonica]	gi|75255271|sp|Q6EP77|	Yueyoukang 1	0	0	9.61	7.88	11.58
					Brazilian	-6.41	-6.41	-0.39	3.87	4.6
	Unigene1756_BXA-1	Swissprot	Dehydration-responsive element-binding protein [Oryza sativa subsp. Japonica]	gi|75255271|sp|Q6EP77|	Yueyoukang 1	-0.04	-2.13	4.37	2.84	4.35
					Brazilian	0.88	-3.82	1.73	4.09	4.03
	Unigene16323_BXA-1	Swissprot	Dehydration-responsive element-binding protein [Oryza sativa subsp. indica]	gi|171769911|sp|A2X899|	Yueyoukang 1	-2.43	-1.82	1.95	-0.14	5.78
					Brazilian	1.09	-7.22	-0.78	4.7	5.18
	CL2390.Contig4_BXA-1	Nr	dehydration-responsive element-binding protein 3-like [Vitis vinifera]	gi|225429938|ref|XP_002283864.1|	Yueyoukang 1	0.25	-0.53	-2.34	-1.87	-3.4
					Brazilian	-1.69	-0.84	-0.97	-2.98	-2.24
	TGA
	CL3600.Contig2_BXA-1	Swissprot	Transcription factor TGA2 [Arabidopsis thaliana]	gi|1170182|sp|P43273|	Yueyoukang 1	1.53	3	2.17	-0.36	-0.04
					Brazilian	-0.13	-1.4	-0.51	-0.93	-1.94
	Unigene14489_BXA-1	KEGG	transcription factor TGA [Nicotiana tabacum]	gi|62822992|gb|AAY15214.1|	Yueyoukang 1	1.28	1.84	0.35	0.06	0.77
					Brazilian	-0.67	-0.44	-0.78	-0.59	-0.53
	CL4941.Contig3_BXA-1	KEGG	transcription factor TGA [Vitis vinifera]	gi|359487138|vvi:100242879	Yueyoukang 1	0.68	1.56	0.67	-2.42	0.48
					Brazilian	-0.99	-2.89	0.83	-1.09	-0.35
	CL3600.Contig1_BXA-1	Swissprot	Transcription factor TGA2 [Arabidopsis thaliana]	gi|1170182|sp|P43273|	Yueyoukang 1	0.68	1.39	0.31	0.41	0.38
					Brazilian	0.15	0.12	-0.67	-1.1	-1.12
	CL11255.Contig1_BXA-1	KEGG	transcription factor TGA [Arabidopsis lyrata]	gi|297849144|aly:ARALYDRAFT_311885	Yueyoukang 1	0.86	1.24	0.99	-0.01	1.36
					Brazilian	0.36	-1.6	1.05	0.07	0.33
	CL6439.Contig2_BXA-1	KEGG	transcription factor TGA [Arabidopsis lyrata]	gi|297849144|aly:ARALYDRAFT_311885	Yueyoukang 1	0.13	0.72	1.36	2.04	2.25
					Brazilian	0.28	-1.01	0.9	-0.17	0.11
	Unigene12313_BXA-1	KEGG	transcription factor TGA [Arabidopsis lyrata]	gi|297849144|aly:ARALYDRAFT_311885	Yueyoukang 1	-1.4	-1.21	0.09	0.9	1.48
					Brazilian	-0.09	-0.16	0.9	1.73	1.58
	CL9975.Contig1_BXA-1	KEGG	transcription factor TGA [Arabidopsis lyrata]	gi|297849144|aly:ARALYDRAFT_311885	Yueyoukang 1	-3.47	-3.3	-0.83	-0.12	1.44
					Brazilian	1.04	-0.05	-0.2	0.97	1.37
	PR-1
	CL629.Contig1_BXA-1	Swissprot	Pathogenesis-related protein 1 [Hordeum vulgare]	gi|548592|sp|Q05968|	Yueyoukang 1	3.23	2.97	3.42	-1	-1.03
					Brazilian	-1.22	-0.1	-3.95	-3.12	-0.73
	CL629.Contig2_BXA-1	Swissprot	pathogenesis-related protein 1 [Hordeum vulgare]	gi|548592|sp|Q05968|	Yueyoukang 1	1.14	1.81	1.94	-1.87	-1.39
					Brazilian	-0.28	0.02	-2.37	-2.91	-0.78
	CL9922.Contig1_BXA-1	Nr	PR-1 like protein [Camellia sinensis]	gi|3986149|dbj|BAA34937.1|	Yueyoukang 1	-0.52	-0.94	-1.32	1.12	0.61
					Brazilian	-1.51	-7	1.84	2.53	2.24
	CL9922.Contig2_BXA-1	Nr	Pathogenesis-related protein PR-1-like [Cicer arietinum]	gi|502150166|ref|XP_004507821.1|	Yueyoukang 1	-0.47	-1.66	-0.91	1.01	0.11
					Brazilian	-0.85	-1.04	0.39	2.09	1.21
	Glucanase
	CL12407.Contig2_BXA-1	COG	Beta-glucanase	-	Yueyoukang 1	8.35	6.07	6.84	8.67	8.39
					Brazilian	-0.91	-0.97	-1.39	1.81	0.71
	Unigene5760_BXA-1	COG	Endoglucanase	-	Yueyoukang 1	1.16	0.68	-0.34	1.1	-0.15
					Brazilian	-0.61	-0.84	-1.02	-0.13	-1.7
	Unigene9936_BXA-1	Nr	beta-1,3-glucanase [Musa x paradisiaca]	gi|116490100|gb|ABJ98942.1|	Yueyoukang 1	1.69	2.46	-0.06	1.48	-0.36
					Brazilian	0.58	0.48	-0.7	-0.89	-0.3
	Unigene25655_BXA-1	Nr	beta-1,3-glucanase [Musa x paradisiaca]	gi|116490100|gb|ABJ98942.1|	Yueyoukang 1	6.02	7.29	8.98	6	0
					Brazilian	0	7.44	8.03	6.11	8.34
	Chitinase
	Unigene5608_BXA-1	Nr	chitinase [Ananas comosus]	gi|189095136|dbj|BAG38685.1|	Yueyoukang 1	0.69	1.3	1.69	0.03	1.12
					Brazilian	-0.33	-0.3	-0.39	-0.96	-0.16
	Unigene3078_BXA-1	Nt	chitinase [Elaeis guineensis]	gi|343131266|gb|HQ831445.1|	Yueyoukang 1	0	7.08	0	8.51	7.56
					Brazilian	1.08	0	-5.43	1.69	2.01
	Unigene2788_BXA-1	Nr	putative chitinase [Epipremnum aureum]	gi|283046278|dbj|BAI63079.1|	Yueyoukang 1	-0.88	-0.27	-0.89	0.31	1.54
					Brazilian	-1.3	-0.03	-1	-0.2	0.44
	Unigene24905_BXA-1	Nt	chitinase [Vitis vinifera]	gi|225434063|ref|XM_002274869.1|	Yueyoukang 1	1.03	0.87	1.58	1.34	0.56
					Brazilian	0.97	1.14	-1.32	-2.55	-2.55
	LOX
	CL11366.Contig1_BXA-1	Nt	Musa acuminata lipoxygenase	gi|157287204|gb|EU126853.1|	Yueyoukang 1	0.3	-0.83	-1.11	0.18	-0.56
					Brazilian	1.15	1.23	1.16	1.41	1.89
	CL11366.Contig2_BXA-1	Nr	lipoxygenase [Corylus avellana]	gi|16904543|emb|CAD10740.1|	Yueyoukang 1	-1.46	-1.8	-3.46	-2.24	-1.27
					Brazilian	0.86	0.08	-0.95	-0.64	-0.73
	AOS
	Unigene14604_BXA-1	Nr	allene oxide synthase [Glycine max]	gi|351721547|ref|NP_001236445.1|	Yueyoukang 1	-1.41	-1.03	-0.1	0.78	0.28
					Brazilian	1.67	1.02	0.52	0.23	0.01
	CL6411.Contig2_BXA-1	Nr	RecName: Full=Allene oxide synthase 1	gi|115455571|ref|NP_001051386.1|	Yueyoukang 1	-0.17	-0.61	-1.02	0.07	2.75
					Brazilian	0.12	-0.9	1.11	1.44	2.2
	Unigene16561_BXA-1	Nr	allene oxide synthase [Nicotiana attenuata]	gi|16973300|emb|CAC82911.1|	Yueyoukang 1	-3.21	-2.94	-0.13	0.47	2.24
					Brazilian	-0.27	-0.73	-1.27	-0.56	0.6
	CL3386.Contig2_BXA-1	Swissprot	Allene oxide synthase [Oryza sativa subsp. Japonica]	gi|73619653|sp|Q7XYS3|	Yueyoukang 1	-3.07	-2.21	-1.54	-1.04	1.45
					Brazilian	0.9	-0.78	-0.94	-0.86	-0.58
	COI1
	Unigene13820_BXA-1	Nr	coronatine-insensitive protein 1-like [Brachypodium distachyon]	gi|357112979|ref|XP_003558282.1|	Yueyoukang 1	0.73	0.75	-0.23	-1.95	-1.29
					Brazilian	0.22	-0.84	1.07	-0.75	-1.06
	CL726.Contig2_BXA-1	Swissprot	Coronatine-insensitive protein 1 [Arabidopsis thaliana]	gi|59797640|sp|O04197|	Yueyoukang 1	-7.6	-7.6	-7.6	-2.17	-1.62
					Brazilian	0	6.4	5.46	0	6.02
	JAZ
	CL9702.Contig1_BXA-1	Nr	Jasmonate ZIM domain protein l [Nicotiana attenuata]	gi|389986119|gb|AFL46177.1|	Yueyoukang 1	-1.63	-3.27	-1.74	-1.19	-1.29
					Brazilian	1.21	-0.56	-0.82	-0.25	0.43
	Unigene6702_BXA-1	Nr	Jasmonate-zim-domain protein [Theobroma cacao]	gi|508782849|gb|EOY30105.1|	Yueyoukang 1	-0.09	-0.59	-1.96	-1.7	-2.09
					Brazilian	1.48	1.19	0.39	-1.28	-1.78
	Unigene6104_BXA-1	Nr	JAZ2 [Vitis rupestris]	gi|348076069|gb|AEP60133.1|	Yueyoukang 1	0.36	-0.82	-1.56	-1.67	-1.69
					Brazilian	2.05	0.94	1.72	1.4	-0.14
	MYC2
	CL6085.Contig1_BXA-1	KEGG	transcription factor MYC2 [Oryza sativa japonica]	gi|115483616|osa:4349484	Yueyoukang 1	-1.13	-0.06	-0.02	-0.38	-0.27
					Brazilian	1.48	1.46	0.25	0.66	0.56
	CL12264.Contig1_BXA-1	Nr	Myc2 bHLH protein [Vitis vinifera]	gi|149347186|gb|ABR23669.1|	Yueyoukang 1	-0.45	-1.29	-1.02	0.93	0.72
					Brazilian	0.39	-0.66	0.19	2.69	2.04
	Unigene21306_BXA-1	Nr	MYC2 [Citrus sinensis]	gi|150416419|gb|ABR68792.1|	Yueyoukang 1	-1.07	-1.86	-3	0.68	0.04
					Brazilian	0.98	-0.78	1.62	2.17	2.57
	CL2138.Contig7_BXA-1	Nr	putative MYC protein [Tamarix hispida]	gi|339716182|gb|AEJ88330.1|	Yueyoukang 1	0.88	-0.38	-0.28	0.67	-0.13
					Brazilian	0.54	0.6	-0.12	1.05	-0.01
	4CL
	Unigene10762_BXA-1	Nr	4-coumarate:CoA ligase [Eucalyptus camaldulensis]	gi|261286637|gb|ACX68559.1|	Yueyoukang 1	1.14	1.6	1.14	-0.41	-0.71
					Brazilian	-1.26	-0.79	-0.66	-2.21	-2.33
	GST
	Unigene19480_BXA-1	Nr	glutathione S-transferase [Allium cepa]	gi|332629593|dbj|BAK22528.1|	Yueyoukang 1	-0.51	0.82	1.94	2.73	2.03
					Brazilian	-0.79	-7.88	-0.26	0.46	0.37
	Unigene23606_BXA-1	Nr	glutathione S-transferase-like protein [Picea sitchensis]	gi|306014411|gb|ADM76259.1|	Yueyoukang 1	1.19	1.57	0.6	0.03	0.34
					Brazilian	-1.24	-0.43	-0.01	-0.43	-0.59
	Unigene38828_BXA-1	Nr	glutathione S-transferase [Allium cepa]	gi|332629593|dbj|BAK22528.1|	Yueyoukang 1	-1.2	-0.18	-1.13	0.99	1.45
					Brazilian	0.02	1.43	-0.07	1.32	1.26
	cellulose synthase
	CL11094.Contig3_BXA-1	Nr	cellulose synthase BoCesA1 [Bambusa oldhamii]	gi|66269680|gb|AAY43217.1|	Yueyoukang 1	-0.45	-0.4	-1.99	0.21	-0.2
					Brazilian	1.07	1.58	0.99	0.68	2.58
	Unigene34018_BXA-1	Nr	cellulose synthase-like A1 [Pinus taeda]	gi|109628383|gb|ABG34547.1|	Yueyoukang 1	-0.43	-0.53	-0.5	4	1.89
					Brazilian	5.49	6.02	8.25	10.9	8.34
	CL1854.Contig6_BXA-1	Nr	cellulose synthase-like protein CslG [Nicotiana tabacum]	gi|73624747|gb|AAZ79231.1|	Yueyoukang 1	-0.45	1.22	1.59	0.9	-0.16
					Brazilian	-0.23	0.47	-0.09	1.33	0.3
	CCoAM
	Unigene4215_BXA-1	Swissprot	Caffeoyl-CoA O-methyltransferase [Nicotiana tabacum]	gi|30580343|sp|Q42945|CAMT6_TOBAC	Yueyoukang 1	0.69	0.57	0.26	1.67	1.58
					Brazilian	1.42	1.66	0.12	1.38	1.04
	Unigene9748_BXA-1	Nr	caffeoyl CoA 3-O-methyltransferase [Triarrhena lutarioriparia var. lutarioriparia]	gi|339517439|gb|JF965572.1|	Yueyoukang 1	1.8	3.02	3.55	3.33	1.22
					Brazilian	-1.67	-0.42	1.07	0.43	-0.64
	CAD
	CL11407.Contig2_BXA-1	Nt	cinnamyl alcohol dehydrogenase [Festuca arundinacea]	gi|15428281|gb|AF188295.1|AF188295	Yueyoukang 1	2.41	2.29	2	1.84	1.38
					Brazilian	-0.97	-0.41	0.65	0.3	-0.27
	CL11407.Contig3_BXA-1	Nt	cinnamyl alcohol dehydrogenase [Festuca arundinacea]	gi|15428281|gb|AF188295.1|AF188295	Yueyoukang 1	0.27	-0.05	-0.62	-0.81	0.1
					Brazilian	-1.41	-0.48	1.19	-0.79	0.26
	Significant difference (FDR<0.001 and fold change (log2Ratio) >= 1) in relative level is shown in bold
